# Supplementary material for: Effects of dietary fat subtypes on glucose homeostasis during pregnancy in rats
Source: Nutr Metab (Lond). 2016 Aug 24;13(1):58. doi: 10.1186/s12986-016-0117-7 (PMC4995781; doi:10.1186/s12986-016-0117-7)
Supplement: Additional file 1: Table S1. — Fatty acid composition in skeletal muscle and liver. This dataset included individual fatty acid profile in red quadriceps, soleus and liver of each animal. (XLSX 51 kb) [file 12986_2016_117_MOESM1_ESM.xlsx]

## Sheet: Sheet1
Mouse ID	Diet	Pregnancy	RQ_C16:0	RQ_C17:0	RQ_C18:0	RQ_C16:1 n-7	RQ _C17:1 n-7	RQ _C18:1 n-9	RQ _C18:1 n-7	RQ_C18:2 n-6	RQ_ C18:3 n-6	RQ_C18:3 n-3	RQ_C20:3 n-9	RQ_C20:3 n-6	RQ_C20:4 n-6	RQ_C20:3 n-3	RQ_C20:5 n-3	RQ_C22:4 n-6	RQ_C22:5 n-6	RQ_C22:5 n-3	RQ_C22:6 n-3	RQ_C24:1 n-9	RQ_ratio 20:4n6/18:2n6	RQ_ratio 20:4n6/20:3n6	RQ_ratio 18:1n7/16:1n7	RQ_ratio20:3n6/18:2n6	RQ_ratio n-3/n-6	RQ_unsatuation index	SOL_C16:0	SOL_C17:0	SOL_C18:0	SOL_C16:1 n-7	SOL_C17:1 n-7	SOL_C18:1 n-9	SOL_C18:1 n-7	SOL_C18:2 n-6	SOL_C18:3 n-6	SOL_C18:3 n-3	SOL_C20:3 n-9	SOL_C20:3 n-6	SOL_C20:4 n-6	SOL_C20:3 n-3	SOL_C20:5 n-3	SOL_C22:4 n-6	SOL_C22:5 n-6	SOL_C22:5 n-3	SOL_C22:6 n-3	SOL_C24:1 n-9	SOL_ratio 20:4n6/18:2n6
chowNP_1	CHOW	Non-pregnant	14.6244	0.593889	11.1808	0.910248	4.1254	5.73138	3.2508	15.3418	0	0	0.42457	0.923616	23.9344	0.17823	0.18205	0.00827498	1.56015	1.46595	15.2947	0.269255	1.56008	25.9139	3.57133	0.0602025	0.409903	253.13	15.3318	0.657829	9.05332	0.701874	6.64507	7.10115	2.6299	13.6865	0.376511	0.339571	0.377932	0.740236	21.0079	0.3211	0.325363	0.470284	1.85414	1.37675	16.3946	0.608101	1.53493
chowNP_2	CHOW	Non-pregnant	13.294	0.440475	13.0781	0.453105	2.4088	5.71473	3.76061	16.5794	0.158666	0.148404	0.399032	0.652818	21.3626	0.294045	0.200108	0	1.82623	1.55311	17.4576	0.218264	1.28851	32.7237	8.29965	0.0393753	0.484311	258.766	14.9279	0.805834	11.5674	0.91139	7.54793	8.23856	2.9588	11.1278	0.111349	0.102338	0.396481	0.715081	19.8414	0.411928	0.142244	0.677106	2.08088	1.33941	15.8792	0.216906	1.78304
chowNP_3	CHOW	Non-pregnant	14.4242	0.345737	12.3253	0.543068	3.16708	6.02756	3.06977	17.1118	0.0597972	0	0.376723	0.721372	19.9397	0.413145	0.214726	0	2.04235	1.61942	16.8074	0.790954	1.16526	27.6413	5.65265	0.0421564	0.47786	252.52	9.41196	0.612031	12.8114	0.405907	7.76825	7.52196	3.09187	14.4107	0.0169128	0	0.480957	0.752619	21.1146	0.399564	0.0687082	0.880522	2.31917	1.61623	15.7426	0.573978	1.46519
chowNP_4	CHOW	Non-pregnant	13.7477	0.394165	11.2296	0.556336	4.53853	6.05137	3.54899	15.8387	0.0232745	0	0.454228	0.815358	21.5852	0.376146	0.204966	0	2.1833	1.71781	16.5046	0.229742	1.36282	26.4733	6.37922	0.051479	0.464907	257.508	9.60052	0.13731	12.1168	0.493358	8.31843	8.24978	2.88191	15.987	0.185209	0.287393	0.522097	0.803104	20.5103	0.565206	0.116554	0.53966	1.96864	1.73394	14.3553	0.627475	1.28293
chowNP_5	CHOW	Non-pregnant	13.0627	0.44165	13.113	0.454313	2.41522	5.72997	3.77064	16.6236	0.159089	0.1488	0.400097	0.65456	21.4196	0.294829	0.200642	0	1.8311	1.55725	17.5041	0.218846	1.28851	32.7237	8.29965	0.0393753	0.484311	259.456	15.5909	0.655817	9.02562	0.699727	6.62474	7.07942	2.62185	13.6447	0.375359	0.338532	0.376776	0.737971	20.9436	0.320118	0.324367	0.468845	1.84847	1.37254	16.3444	0.606241	1.53493
chowNP_6	CHOW	Non-pregnant	14.8737	0.592155	11.1481	0.907591	4.11335	5.71465	3.2413	15.297	0	0	0.423331	0.920919	23.8646	0.17771	0.181518	0.00825082	1.5556	1.46167	15.2501	0.268469	1.56008	25.9139	3.57133	0.0602025	0.409903	252.391	14.6731	0.808248	11.6021	0.91412	7.57054	8.26324	2.96766	11.1612	0.111683	0.102645	0.397668	0.717223	19.9008	0.413162	0.14267	0.679135	2.08711	1.34342	15.9267	0.217556	1.78304
chowNP_7	CHOW	Non-pregnant	14.6705	0.344742	12.2898	0.541505	3.15796	6.01021	3.06094	17.0625	0.0596251	0	0.375638	0.719296	19.8823	0.411955	0.214108	0	2.03647	1.61476	16.759	0.788678	1.16526	27.6413	5.65265	0.0421564	0.47786	251.794	9.58209	0.610882	12.7874	0.405144	7.75366	7.50783	3.08606	14.3837	0.016881	0	0.480054	0.751205	21.0749	0.398814	0.0685791	0.878868	2.31481	1.61319	15.7131	0.5729	1.46519
chowNP_8	CHOW	Non-pregnant	13.5101	0.395251	11.2605	0.557869	4.55103	6.06804	3.55876	15.8823	0.0233386	0	0.45548	0.817605	21.6447	0.377182	0.205531	0	2.18931	1.72254	16.5501	0.230375	1.36282	26.4733	6.37922	0.051479	0.464907	258.218	9.42699	0.137574	12.1401	0.494305	8.3344	8.26561	2.88745	16.0177	0.185564	0.287945	0.5231	0.804646	20.5497	0.566291	0.116778	0.540696	1.97242	1.73727	14.3828	0.628679	1.28293
FONP_10	n-3	Non-pregnant	14.6769	0.593813	11.5077	0.830527	3.15979	5.50799	2.73438	19.9637	0.17855	0	0.2171	0.615455	12.4288	0	0.423379	0	0.777773	1.61033	23.8296	0.944149	0.622569	20.1945	3.29235	0.0308286	0.761485	262.888	8.28426	0.705245	13.5879	0.470516	5.17673	5.80056	2.48369	25.2027	0.264335	0	0.225213	0.50858	10.9329	0	1.69914	0.386986	0.580479	2.58837	20.8835	0.218869	0.433798
FONP_11	n-3	Non-pregnant	14.8669	0.536915	13.4145	0.529109	2.9706	3.61902	2.26697	20.8572	0.184547	0	0.196256	0.507365	10.8392	0.212982	0.992429	0.132696	0.192353	1.56168	25.4352	0.684107	0.519688	21.3637	4.28451	0.0243257	0.862102	265.319	7.55642	0.845047	14.5929	0.27969	9.01343	4.85872	2.14549	23.8537	0.349015	0	0.270128	0.704007	12.1809	0.298814	1.14506	0.0645439	0.548623	1.5885	19.5771	0.127893	0.510648
FONP_12	n-3	Non-pregnant	13.9059	0.645344	10.9685	0.977841	4.58894	4.59601	2.65684	20.4474	0.221665	0	0.181577	0.393809	10.1447	0	1.26239	0	0.905525	1.44632	26.294	0.363153	0.496137	25.7605	2.71704	0.0192596	0.903143	272.883	14.8279	0.711044	7.52269	2.11989	11.5904	7.5208	2.96899	9.31354	0.262859	0.0926626	0.38767	0.675113	23.3983	0.455749	0.136157	1.28971	1.77761	1.41074	13.3377	0.200454	2.51228
FONP_13	n-3	Non-pregnant	13.4101	0.450587	11.2351	0.698978	4.59674	4.6702	2.63234	21.4964	0.157516	0	0.157516	0.454373	11.2859	0	0.989777	0	0.766376	1.46081	25.1662	0.371072	0.525012	24.8383	3.76598	0.0211372	0.808442	270.496	7.72158	0.956895	12.8166	0.682214	9.12192	6.14172	2.20642	23.1019	0.542181	0.617583	0.195688	0.497298	11.6066	0.385989	0.755821	0.0430872	0.136443	1.80069	20.4251	0.244161	0.502409
FONP_14	n-3	Non-pregnant	13.6416	0.449382	11.2051	0.697109	4.58445	4.65771	2.6253	21.4389	0.157095	0	0.157095	0.453159	11.2557	0	0.98713	0	0.764327	1.4569	25.0989	0.370079	0.525012	24.8383	3.76598	0.0211372	0.808442	269.773	8.43625	0.704077	13.5654	0.469736	5.16816	5.79095	2.47957	25.161	0.263897	0	0.22484	0.507737	10.9148	0	1.69633	0.386345	0.579517	2.58408	20.8489	0.218507	0.433798
FONP_15	n-3	Non-pregnant	14.4257	0.595561	11.5415	0.832972	3.16909	5.5242	2.74243	20.0225	0.179075	0	0.217739	0.617267	12.4654	0	0.424626	0	0.780063	1.61507	23.8998	0.946929	0.622569	20.1945	3.29235	0.0308286	0.761485	263.662	7.20593	0.848251	14.6482	0.280751	9.04761	4.87714	2.15362	23.9442	0.350338	0	0.271152	0.706676	12.227	0.299947	1.1494	0.0647886	0.550703	1.59452	19.6513	0.128377	0.510648
FONP_16	n-3	Non-pregnant	15.1192	0.535324	13.3748	0.527542	2.96179	3.6083	2.26026	20.7954	0.184	0	0.195674	0.505862	10.8071	0.212351	0.989488	0.132302	0.191783	1.55705	25.3598	0.68208	0.519688	21.3637	4.28451	0.0243257	0.862102	264.532	7.90426	0.841867	14.538	0.278638	8.97952	4.84044	2.13741	23.764	0.347702	0	0.269112	0.701357	12.135	0.29769	1.14075	0.064301	0.546559	1.58252	19.5035	0.127411	0.510648
FONP_17	n-3	Non-pregnant	13.6657	0.647145	10.9991	0.98057	4.60174	4.60884	2.66425	20.5045	0.222284	0	0.182083	0.394908	10.173	0	1.26591	0	0.908052	1.45036	26.3674	0.364167	0.496137	25.7605	2.71704	0.0192596	0.903143	273.644	7.57889	0.958375	12.8365	0.683269	9.13602	6.15122	2.20984	23.1376	0.543019	0.618538	0.19599	0.498067	11.6246	0.386586	0.75699	0.0431538	0.136654	1.80347	20.4567	0.244538	0.502409
SONP_18	n-6	Non-pregnant	13.7397	0.304336	15.4207	0.435516	2.16371	4.54518	1.80728	22.5655	0.100821	0	0.363555	0.440388	20.8628	0	0	0	3.50512	0.946366	12.537	0.261984	0.924544	47.3736	4.14974	0.019516	0.284012	237.99	7.88357	0.544146	15.8311	0.612984	7.80817	4.77931	1.5718	23.0131	0.0819497	0.186845	0.316326	0.562175	20.3465	0.465475	0	1.51443	5.29559	0.655598	8.31298	0.217986	0.884125
SONP_19	n-6	Non-pregnant	12.3355	0.386035	12.7375	0.411294	4.69666	5.54561	2.20528	21.1946	0	0	0.544183	0.485426	23.4877	0	0	0	2.59736	0.95328	12.3031	0.116414	1.10819	48.3857	5.36182	0.0229033	0.277534	243.976	6.10013	0.807741	11.6155	0.736222	12.1876	5.24611	1.35044	23.151	0.30711	0.408077	0.227177	0.538494	21.4009	0.193521	0	1.3841	4.25326	0.912915	8.78839	0.391249	0.924405
SONP_20	n-6	Non-pregnant	11.1776	0.325257	14.5088	0.452458	2.98254	5.07746	1.55766	21.1333	0.145612	0	0.336973	0.642145	22.4767	0.51048	0	0.0602534	5.46688	0.734199	11.9815	0.430142	1.06357	35.0026	3.44266	0.0303854	0.264921	250.715	8.78627	0.784634	11.2832	0.715161	11.839	5.09604	1.31181	22.4888	0.298324	0.396404	0.220678	0.523089	20.7887	0.187985	0	1.3445	4.13159	0.8868	8.53698	0.380057	0.924405
SONP_21	n-6	Non-pregnant	11.3758	0.324531	14.4764	0.451448	2.97589	5.06613	1.55418	21.0861	0.145287	0	0.336221	0.640712	22.4266	0.509341	0	0.0601189	5.45468	0.73256	11.9548	0.429182	1.06357	35.0026	3.44266	0.0303854	0.264921	250.155	8.49858	0.998246	15.3456	0.48756	6.94533	5.52697	2.28171	25.3936	0.159951	0.31412	0.175368	0.578135	12.8731	0.258234	0.705325	0.360371	0.267869	1.01366	17.5291	0.28714	0.506944
SONP_22	n-6	Non-pregnant	14.4257	0.595561	11.5415	0.832972	3.16909	5.5242	2.74243	20.0225	0.179075	0	0.217739	0.617267	12.4654	0	0.424626	0	0.780063	1.61507	23.8998	0.946929	0.622569	20.1945	3.29235	0.0308286	0.761485	263.662	9.18523	0.781202	11.2339	0.712033	11.7872	5.07375	1.30607	22.3904	0.29702	0.39467	0.219713	0.520802	20.6978	0.187163	0	1.33862	4.11352	0.882921	8.49964	0.378395	0.924405
SONP_23	n-6	Non-pregnant	13.9761	0.303503	15.3785	0.434323	2.15778	4.53273	1.80233	22.5037	0.100545	0	0.362559	0.439182	20.8056	0	0	0	3.49551	0.943774	12.5027	0.261266	0.924544	47.3736	4.14974	0.019516	0.284012	237.338	7.51979	0.546295	15.8936	0.615405	7.83901	4.79818	1.578	23.104	0.0822734	0.187583	0.317575	0.564395	20.4268	0.467313	0	1.52041	5.31651	0.658187	8.34581	0.218847	0.884125
SONP_24	n-6	Non-pregnant	12.1186	0.38699	12.769	0.412312	4.70829	5.55933	2.21074	21.247	0	0	0.545529	0.486627	23.5458	0	0	0	2.60379	0.955639	12.3336	0.116702	1.10819	48.3857	5.36182	0.0229033	0.277534	244.58	5.81285	0.810212	11.651	0.738475	12.2249	5.26216	1.35457	23.2219	0.308049	0.409326	0.227872	0.540141	21.4664	0.194113	0	1.38833	4.26627	0.915708	8.81528	0.392446	0.924405
chowP_25	CHOW	Pregnant	12.0393	0.57475	11.8099	0.718616	5.20531	6.66402	2.9192	16.1785	0	0	0.363245	0.594791	21.1255	0.343561	0.200053	0.0640599	2.68908	1.31233	16.9358	0.261966	1.30577	35.5174	4.06225	0.0367642	0.46226	259.411	10.6781	0.514137	11.3201	1.75089	9.13236	7.21203	3.25177	15.3369	0.283232	0	0.517459	0.555666	21.4517	0.509153	0	0.910329	3.51174	0.961826	12.1026	0	1.3987
chowP_26	CHOW	Pregnant	18.5779	0.338028	10.9023	0.971367	5.67776	6.02941	2.97972	12.6593	0	0	0.388794	0.781303	22.8757	0.375174	0.199969	0.143631	1.62761	1.21343	14.0771	0.181396	1.80702	29.2789	3.06756	0.0617175	0.416557	237.539	13.9648	0.515524	10.0134	1.02522	10.7377	8.05615	2.79897	9.31341	0	0.188346	0.683482	0.83979	24.749	0.562125	0.192229	2.14947	1.87666	1.09901	10.8338	0.400963	2.65735
chowP_27	CHOW	Pregnant	13.9454	0.512984	11.3954	0.576826	4.0787	5.69858	3.31259	16.585	0.0921663	0	0.331349	0.724292	22.7111	0.426663	0.173542	0.0382153	1.4351	1.23413	16.4744	0.25357	1.36938	31.3563	5.74279	0.0436716	0.440263	255.871	7.74514	0.568983	12.4679	1.64889	8.14326	7.98235	2.84989	14.072	0.0414711	0.17252	0.398122	0.857622	23.5141	0.471111	0.484382	0.791268	2.10839	1.62069	13.3686	0.693396	1.67099
chowP_28	CHOW	Pregnant	13.4819	0.565965	10.8233	0.98347	5.59708	5.78194	3.48282	15.4659	0.111487	0	0.349249	0.705323	22.274	0.392478	0.204202	0.0261652	1.47037	1.35547	16.7503	0.178606	1.4402	31.5798	3.54135	0.045605	0.466939	256.484	7.1474	0.143566	10.9619	0.656042	12.2703	6.34416	2.82589	14.0277	0.252603	0.19445	0.361641	0.768714	25.075	0.572446	0	0.714195	2.16076	1.52652	13.4588	0.537918	1.78754
chowP_29	CHOW	Pregnant	18.2744	0.339288	10.943	0.974988	5.69893	6.05189	2.99083	12.7065	0	0	0.390244	0.784216	22.961	0.376573	0.200715	0.144167	1.63368	1.21796	14.1296	0.182072	1.80702	29.2789	3.06756	0.0617175	0.416557	238.425	7.0139	0.143772	10.9777	0.656985	12.288	6.35328	2.82995	14.0478	0.252966	0.19473	0.362161	0.769819	25.111	0.573269	0	0.715222	2.16386	1.52872	13.4782	0.538691	1.78754
chowP_30	CHOW	Pregnant	12.2507	0.573369	11.7815	0.716889	5.19281	6.64801	2.91218	16.1397	0	0	0.362372	0.593362	21.0747	0.342736	0.199572	0.063906	2.68262	1.30918	16.8951	0.261336	1.30577	35.5174	4.06225	0.0367642	0.46226	258.788	10.8684	0.513042	11.296	1.74716	9.11291	7.19667	3.24484	15.3042	0.282629	0	0.516357	0.554483	21.406	0.508069	0	0.90839	3.50426	0.959777	12.0768	0	1.3987
chowP_31	CHOW	Pregnant	13.7049	0.514418	11.4272	0.578439	4.0901	5.7145	3.32185	16.6314	0.0924239	0	0.332275	0.726317	22.7746	0.427855	0.174028	0.0383221	1.43911	1.23758	16.5204	0.254279	1.36938	31.3563	5.74279	0.0436716	0.440263	256.586	13.7235	0.516969	10.0415	1.0281	10.7678	8.07874	2.80682	9.33953	0	0.188874	0.685398	0.842144	24.8184	0.563701	0.192768	2.1555	1.88192	1.10209	10.8641	0.402087	2.65735
chowP_32	CHOW	Pregnant	13.7145	0.564443	10.7942	0.980826	5.58203	5.76639	3.47345	15.4243	0.111187	0	0.34831	0.703426	22.2141	0.391423	0.203653	0.0260948	1.46642	1.35183	16.7052	0.178126	1.4402	31.5798	3.54135	0.045605	0.466939	255.794	7.88724	0.568107	12.4487	1.64635	8.13071	7.97005	2.8455	14.0503	0.0414072	0.172254	0.397509	0.856301	23.4779	0.470386	0.483636	0.790049	2.10514	1.61819	13.348	0.692328	1.67099
FOP_33	n-3	Pregnant	13.6014	0.524417	10.9793	0.58138	3.40781	5.85358	2.47651	22.719	0.0786626	0.154613	0.2604	0.632013	12.0553	0	0.58138	0.05425	0.685359	1.53076	22.9885	0.835451	0.530624	19.0744	4.25972	0.0278187	0.697185	262.326	10.9369	0.210388	12.4195	0.756082	7.4096	5.44379	1.94938	21.5615	0.332018	0.325444	0.358317	0.857988	17.117	0.621302	0.302433	0	0.289283	2.00526	16.8113	0.292571	0.793871
FOP_34	n-3	Pregnant	14.2698	0.407168	14.2315	0.529815	1.08545	6.10405	2.35959	26.9287	0.198122	0	0.259197	0.52336	12.5393	0	0.512436	0.020855	0.449871	1.76423	17.398	0.418589	0.465648	23.9592	4.45361	0.019435	0.48388	235.558	7.57355	0.669351	16.5429	0.303951	7.54611	5.481	1.98501	25.4222	0.329189	0	0.285297	0.692395	15.0055	0.429043	0.347843	0	0.10973	1.48794	15.2667	0.522314	0.590254
FOP_35	n-3	Pregnant	12.8011	0.525746	12.2643	0.690915	4.48164	6.02864	2.09717	23.2236	0.131437	0	0.212858	0.527491	11.5728	0	0.95844	0.0564131	0.441999	1.38532	22.2994	0.300676	0.498322	21.9394	3.03535	0.0227136	0.685414	256.904	10.9944	0.643776	19.2012	0.346521	1.32968	5.59835	1.581	29.5028	0.681618	0.169452	0.266316	0.602127	9.72471	0.27893	1.09668	0.193252	0.167072	2.94305	14.4682	0.210864	0.32962
FOP_36	n-3	Pregnant	12.7988	0.496925	11.9412	0.639861	4.33248	6.34288	2.51094	25.1398	0.377209	0	0.210019	0.498989	10.7507	0	0.714168	0.0118684	0.463383	1.41182	21.0623	0.29671	0.427636	21.545	3.92419	0.0198485	0.622638	250.032	12.8945	0.622634	17.167	0.495638	1.61915	5.9413	1.4366	29.8939	0.590651	0.128679	0.223318	0.530053	10.6852	0.143081	0.856239	0.124377	0.187033	2.64446	13.6796	0.136534	0.357438
FOP_37	n-3	Pregnant	14.5138	0.406009	14.191	0.528307	1.08236	6.08667	2.35287	26.852	0.197558	0	0.258459	0.52187	12.5036	0	0.510977	0.0207956	0.44859	1.75921	17.3485	0.417397	0.465648	23.9592	4.45361	0.019435	0.48388	234.888	10.7403	0.210852	12.4469	0.75775	7.42595	5.4558	1.95368	21.6091	0.332751	0.326162	0.359108	0.859882	17.1548	0.622673	0.3031	0	0.289922	2.00969	16.8484	0.293216	0.793871
FOP_38	n-3	Pregnant	13.3656	0.525848	11.0093	0.582966	3.41711	5.86955	2.48327	22.781	0.0788772	0.155035	0.261111	0.633738	12.0882	0	0.582966	0.0543981	0.687229	1.53493	23.0512	0.837731	0.530624	19.0744	4.25972	0.0278187	0.697185	263.042	7.43338	0.670367	16.5679	0.304412	7.55756	5.48931	1.98802	25.4607	0.329688	0	0.28573	0.693445	15.0283	0.429694	0.348371	0	0.109896	1.49019	15.2899	0.523106	0.590254
FOP_39	n-3	Pregnant	12.5774	0.527095	12.2958	0.692687	4.49314	6.0441	2.10255	23.2832	0.131774	0	0.213404	0.528844	11.6025	0	0.960899	0.0565578	0.443133	1.38887	22.3567	0.301447	0.498322	21.9394	3.03535	0.0227136	0.685414	257.563	7.17224	0.660287	16.3188	0.299835	7.44393	5.40678	1.95813	25.0779	0.324732	0	0.281434	0.683019	14.8023	0.423233	0.343133	0	0.108244	1.615	16.5656	0.515241	0.590254
FOP_40	n-3	Pregnant	13.0218	0.495653	11.9106	0.638225	4.3214	6.32666	2.50452	25.0755	0.376244	0	0.209482	0.497712	10.7232	0	0.712341	0.011838	0.462198	1.40821	21.0084	0.295951	0.427636	21.545	3.92419	0.0198485	0.622638	249.392	10.5458	0.211312	12.474	0.759402	7.44214	5.46769	1.95794	21.6562	0.333476	0.326873	0.35989	0.861756	17.1922	0.62403	0.303761	0	0.290554	2.01407	16.8851	0.293855	0.793871
SOP_41	n-6	Pregnant	12.7969	0.34524	12.8398	0.509282	4.31818	4.96202	1.35952	24.0462	0.105073	0	0.4219	0.485695	22.0455	0	0	0.0171548	5.18235	0.728006	9.56915	0.268043	0.916799	45.3896	2.66947	0.0201984	0.198473	237.765	6.6308	0.448885	14.2797	0.327474	8.5678	4.37746	1.19294	22.4108	0	0	0.387623	0.576979	23.635	0.527969	0	1.63514	6.95716	0.838736	7.05407	0.151485	1.05462
SOP_42	n-6	Pregnant	12.3312	0.225589	14.7805	0.535718	3.59473	5.0884	1.94071	20.2419	0	0	0.361127	0.477827	21.7306	0.439693	0	0	5.19683	0.706173	12.0918	0.257291	1.07354	45.4779	3.62264	0.0236058	0.277827	244.725	5.85586	0.522054	15.4468	0.341093	10.3226	5.06822	1.42946	18.1378	0.223923	0	0.348904	0.434828	24.7605	0.363224	0	1.54143	6.46514	0.825392	7.70713	0.205697	1.36513
SOP_43	n-6	Pregnant	11.6984	0.332277	12.7583	0.56156	4.03146	4.22396	1.95626	23.0319	0	0	0.424848	0.434657	22.0952	0	0	0	4.81556	0.779195	12.4923	0.364156	0.959328	50.8336	3.48362	0.0188719	0.263441	251.088	5.70475	0.331548	12.6733	0.704159	10.2232	6.77544	1.39463	23.5064	0.203795	0.217483	0.354361	0.550552	21.5719	0.491542	0.258546	1.32315	5.37625	0.667658	7.46591	0.205316	0.917702
SOP_44	n-6	Pregnant	11.4442	0.34724	15.0532	0.312044	3.23758	5.71397	1.6968	23.667	0	0	0.455458	0.547915	19.8652	0	0	0	5.68455	0.696582	10.9546	0.323601	0.839363	36.256	5.43771	0.023151	0.234126	238.722	6.42186	0.483118	15.2418	0.338511	8.07498	5.8993	1.76267	23.4898	0.186236	0.140225	0.47545	0.459017	21.5179	0.335225	0	1.39567	6.41419	0.615675	6.63329	0.115028	0.916053
SOP_45	n-6	Pregnant	11.9047	0.3315	12.7285	0.560248	4.02204	4.21409	1.95169	22.9781	0	0	0.423856	0.433642	22.0436	0	0	0	4.80431	0.777375	12.4631	0.363305	0.959328	50.8336	3.48362	0.0188719	0.263441	250.501	6.7544	0.448291	14.2608	0.327041	8.55646	4.37167	1.19136	22.3812	0	0	0.38711	0.576215	23.6037	0.52727	0	1.63298	6.94795	0.837625	7.04473	0.151284	1.05462
SOP_46	n-6	Pregnant	13.0193	0.344359	12.8071	0.507983	4.30716	4.94936	1.35605	23.9848	0.104805	0	0.420824	0.484456	21.9893	0	0	0.017111	5.16913	0.726149	9.54474	0.26736	0.916799	45.3896	2.66947	0.0201984	0.198473	237.158	5.96603	0.521443	15.4287	0.340693	10.3105	5.06229	1.42779	18.1166	0.223661	0	0.348495	0.434319	24.7315	0.362799	0	1.53962	6.45757	0.824426	7.69811	0.205456	1.36513
SOP_47	n-6	Pregnant	12.1143	0.226147	14.817	0.537043	3.60362	5.10098	1.94551	20.292	0	0	0.36202	0.479009	21.7843	0.44078	0	0	5.20968	0.70792	12.1217	0.257928	1.07354	45.4779	3.62264	0.0236058	0.277827	245.33	5.59707	0.331926	12.6878	0.704963	10.2349	6.78318	1.39622	23.5333	0.204028	0.217732	0.354765	0.551181	21.5965	0.492104	0.258842	1.32466	5.38239	0.668421	7.47444	0.205551	0.917702
[truncated: 31 more columns]
